# Supplementary material for: Impact of time and temperature on gut microbiota and SCFA composition in stool samples
Source: PLoS One. 2020 Aug 3;15(8):e0236944. doi: 10.1371/journal.pone.0236944 (PMC7398539; doi:10.1371/journal.pone.0236944)
Supplement: S1 Appendix — (XLSX) [file pone.0236944.s004.xlsx]

## Sheet: SCFA_Differences to frozen in %
		Difference to frozen absolute	difference to frozen in %		Difference to frozen	difference to frozen %		difference to frozen	difference to frozen in %		Ratios	Difference to frozen	difference to frozen in %		Difference to frozen	difference to frozen in %		Difference to frozen	difference to frozen in %		Difference to frozen	difference to frozen in %		Difference to frozen	difference to frozen in %		Difference to frozen	difference to frozen in %
	Acetate(ppm/g)		Acetate(ppm/g)	Butyrate (ppm/g)		Butyrate (ppm/g)	Propionate (ppm/g)		Propionate (ppm/g)		Butyrate/Acetate		Butyrate/Acetate	Butyrate/Propionate		Butyrate/Propionate	Butyrate/(Acetate+Propionate)		Butyrate/(Acetate+Propionate)	Acetate/(Acetate+Propionate+Butyrate)		Acetate/(Acetate+Propionate+Butyrate)	Propionate/(Acetate+Propionate+Butyrate)		Propionate/(Acetate+Propionate+Butyrate)	Butyrate/(Acetate+Propionate+Butyrate)		Butyrate/(Acetate+Propionate+Butyrate)
E_frozen	21.1986			1.5854			7.63209				0.0747882			0.0519321			0.0549901			0.696953			0.250923			0.0521238
E_RT_24h	28.6755	7.47693	35.2709	1.78597	0.200568	12.6509	11.5225	3.89041	50.9745		0.0622821	-0.0125061	-16.722	0.0387496	-0.0131825	-25.3841	0.0444293	-0.0105608	-19.2049	0.683011	-0.0139425	-2.0005	0.27445	0.023527	9.3762	0.0425393	-0.00958452	-18.388
E_RT_48h	33.8378	12.6393	59.6233	1.85935	0.273952	17.2796	10.2737	2.64163	34.6122		0.0549489	-0.0198392	-26.5272	0.0452454	-0.00668673	-12.8759	0.0421512	-0.012839	-23.3478	0.736071	0.0391175	5.61265	0.223483	-0.02744	-10.9356	0.0404463	-0.0116776	-22.4035
E_4C_24h	21.6866	0.488032	2.30219	1.45593	-0.12947	-8.16636	7.40803	-0.224055	-2.93569		0.0671351	-0.00765305	-10.233	0.0491336	-0.00279855	-5.38887	0.0500413	-0.00494888	-8.99957	0.709859	0.012906	1.85178	0.242484	-0.00843866	-3.36305	0.0476565	-0.00446737	-8.57068
E_4C_48h	30.4673	9.26874	43.7234	1.85926	0.273857	17.2737	9.77481	2.14272	28.0752		0.0610247	-0.0137635	-18.4032	0.0475523	-0.00437982	-8.43374	0.0462018	-0.00878834	-15.9817	0.723665	0.0267122	3.83271	0.232173	-0.0187498	-7.47234	0.0441615	-0.00796238	-15.2759
F_frozen	23.528			2.12625			6.99678				0.0903712			0.0759726			0.0696567			0.72059			0.21429			0.0651206
F_RT_24h	62.8582	39.3302	167.22	4.86199	2.73573	128.665	14.4097	7.41292	105.948		0.0773485	-0.0130228	-14.4105	0.0607339	-0.0152386	-20.0582	0.0629237	-0.00673292	-9.66586	0.765351	0.0447615	6.21179	0.17545	-0.0388397	-18.1248	0.0591987	-0.00592184	-9.09365
F_RT_48h	53.7633	30.2353	128.552	4.30803	2.18178	102.612	14.6107	7.61387	108.82		0.0801296	-0.0102416	-11.333	0.0678168	-0.00815578	-10.7352	0.0630069	-0.00664975	-9.54646	0.739706	0.0191164	2.65288	0.201022	-0.0132682	-6.19169	0.0592723	-0.00584823	-8.98062
F_4C_24h	29.1815	5.65355	24.0372	2.19797	0.0717173	3.37295	7.78961	0.79283	11.3314		0.0753206	-0.0150507	-16.6545	0.0705418	-0.00543083	-7.14846	0.059451	-0.0102057	-14.6514	0.745014	0.0244243	3.38948	0.198871	-0.0154186	-7.1952	0.0561149	-0.0090057	-13.8293
F_4C_48h	34.4806	10.9526	46.567	2.5542	0.427951	20.127	9.08812	2.09134	29.8901		0.0740766	-0.0162946	-18.031	0.0562097	-0.0197629	-26.0134	0.0586248	-0.0110319	-15.8375	0.74758	0.0269906	3.74562	0.197042	-0.0172482	-8.04901	0.0553782	-0.00974234	-14.9605
C_frozen	33.9164			2.89884			9.228				0.0854701			0.0785338			0.0671892			0.736621			0.20042			0.062959
C_RT_24h	92.7994	58.883	173.612	5.09049	2.19165	75.6046	19.2221	9.99415	108.302		0.0548548	-0.0306153	-35.8199	0.0158895	-0.0626443	-79.7674	0.0454421	-0.0217471	-32.3671	0.792399	0.0557778	7.57212	0.164135	-0.0362856	-18.1048	0.0434668	-0.0194922	-30.9601
C_RT_48h	85.4501	51.5337	151.943	5.74126	2.84242	98.0538	20.6349	11.4069	123.612		0.0671884	-0.0182816	-21.3895	0.03617	-0.0423638	-53.9434	0.0541194	-0.0130698	-19.4522	0.764133	0.0275121	3.73491	0.184526	-0.015894	-7.93033	0.0513409	-0.0116181	-18.4535
C_4C_24h	42.4009	8.48447	25.0158	2.77785	-0.120988	-4.17368	10.1221	0.894099	9.68898		0.065514	-0.0199561	-23.3487	0.0686086	-0.00992522	-12.6381	0.0528883	-0.0143009	-21.2846	0.766731	0.0301107	4.08767	0.183037	-0.0173832	-8.6734	0.0502316	-0.0127274	-20.2154
C_4C_48h	38.8422	4.92582	14.5234	2.7904	-0.108438	-3.74073	8.9359	-0.292094	-3.1653		0.0718393	-0.0136307	-15.948	0.0780671	-0.000466675	-0.594235	0.0584033	-0.0087859	-13.0764	0.768111	0.0314899	4.27492	0.176709	-0.0237115	-11.8309	0.0551806	-0.00777846	-12.3548
H_frozen	31.9381			2.84874			8.04708				0.0891957			0.0814221			0.0712449			0.745626			0.187867			0.0665067
H_RT_24h	46.421	14.4829	45.3468	3.88005	1.03131	36.2026	11.7323	3.68518	45.7952		0.083584	-0.00561166	-6.29145	0.0661433	-0.0152788	-18.7649	0.0667212	-0.00452373	-6.34955	0.748324	0.0026974	0.361762	0.189128	0.00126135	0.671404	0.0625479	-0.00395874	-5.9524
H_RT_48h	61.8476	29.9096	93.6486	6.16738	3.31864	116.495	16.9765	8.92941	110.965		0.0997189	0.0105232	11.798	0.0908224	0.00940026	11.5451	0.0782423	0.00699738	9.82159	0.727692	-0.0179343	-2.40527	0.199743	0.0118763	6.32167	0.0725647	0.00605801	9.10889
H_4C_24h	23.5374	-8.40073	-26.3032	1.45925	-1.38949	-48.7757	5.15526	-2.89182	-35.9363		0.0619973	-0.0271984	-30.4932	0.0707652	-0.0106569	-13.0885	0.0508581	-0.0203868	-28.6151	0.780627	0.0350005	4.69411	0.170976	-0.0168906	-8.99073	0.0483967	-0.0181099	-27.2303
H_4C_48h	30.5633	-1.37481	-4.3046	2.02048	-0.828255	-29.0745	6.82038	-1.2267	-15.244		0.0661082	-0.0230875	-25.8843	0.0681357	-0.0132864	-16.3179	0.0540473	-0.0171977	-24.1388	0.775636	0.0300099	4.02479	0.173088	-0.0147792	-7.86683	0.0512759	-0.0152307	-22.901
G_frozen	37.1014			2.40326			6.50385				0.0647754			0.0923783			0.055114			0.806403			0.141362			0.0522351
G_RT_24h	65.1633	28.0619	75.6357	4.39203	1.98877	82.7534	11.0727	4.56889	70.249		0.0674004	0.00262494	4.05237	0.0991631	0.00678479	7.34458	0.0576109	0.00249696	4.53054	0.808196	0.00179319	0.222369	0.137331	-0.00403081	-2.85141	0.0544727	0.00223762	4.28375
G_RT_48h	71.2625	34.1611	92.0749	5.67789	3.27463	136.258	14.9539	8.45004	129.924		0.0796757	0.0149002	23.0029	0.0949232	0.00254492	2.75489	0.0658562	0.0107422	19.491	0.775483	-0.0309194	-3.83424	0.162729	0.0213674	15.1154	0.0617872	0.00955206	18.2867
G_4C_24h	46.2616	9.16017	24.6896	2.50133	0.0980676	4.08063	7.41514	0.911285	14.0115		0.0540692	-0.0107062	-16.5282	0.0843318	-0.00804652	-8.7104	0.0465999	-0.00851413	-15.4482	0.823481	0.0170785	2.11786	0.131994	-0.0093684	-6.62725	0.044525	-0.0077101	-14.7604
G_4C_48h	48.7523	11.6509	31.4028	2.90393	0.500668	20.8329	8.4604	1.95655	30.0829		0.0595649	-0.00521051	-8.04396	0.0858094	-0.00656891	-7.11088	0.0507567	-0.0043573	-7.90598	0.810962	0.00455903	0.565354	0.140733	-0.000628825	-0.444833	0.0483049	-0.00393021	-7.52408

## Sheet: qPCR_Methanogens
	log.gen.ab.volume	STDEV	% deviation from frozen
A_frozen	9.11	0.1616
A_4°C_24h	9.01	0.1056	-1.1
A_4°C_48h	9.08	0.0918	-0.33
A_RT_24h	9.05	0.0531	-0.66
A_RT_48h	9.11	0.0827	0
B_frozen	6.2	0.0689
B_4°C_24h	6.16	0.0907	-0.65
B_4°C_48h	6.14	0.1341	-0.97
B_RT_24h	6.22	0.0965	0.32
B_RT_48h	6.13	0.1908	-1.13
C_frozen	9.08	0.0599						deviation in %
C_4°C_24h	9.25	0.067	1.87					frozen -> RT_24h			frozen -> RT_48h		frozen -> 4°C_24h		frozen -> 4°C_48h
C_4°C_48h	9.26	0.1188	1.98				H	0.26			0		5.8		0
C_RT_24h	9.31	0.0919	2.53				A	0.66			0		1.1		0.33
C_RT_48h	9.32	0.1466	2.64				D	3.04			2.28		2.53		2.4
							E	1.82			2.65		1.12		0.28
D_frozen	7.89	0.146					F	0.54			0.22		0.76		0.22
D_4°C_24h	7.69	0.0204	-2.53				G	3.75			3.88		2.07		3.1
D_4°C_48h	7.7	0.057	-2.4				B	0.32			1.13		0.65		0.97
D_RT_24h	7.65	0.2269	-3.04				C	2.53	1.615		2.64		1.87	1.9875	1.98
D_RT_48h	7.71	0.0458	-2.28				I		1.36533		8.49	2.303		1.67698	10.83
							J				1.74	2.5307			3.23	2.334
E_frozen	7.16	0.1659														3.22685
E_4°C_24h	7.24	0.0735	1.12
E_4°C_48h	7.14	0.199	-0.28
E_RT_24h	7.03	0.1088	-1.82
E_RT_48h	6.97	0.07911	-2.65
F_frozen	9.23	0.2131
F_4°C_24h	9.3	0.0659	0.76
F_4°C_48h	9.21	0.027	-0.22
F_RT_24h	9.28	0.1168	0.54
F_RT_48h	9.21	0.0255	-0.22
G_frozen	7.73	0.0927
G_4°C_24h	7.57	0.0391	-2.07
G_4°C_48h	7.49	0.1944	-3.1
G_RT_24h	7.44	0.0554	-3.75
G_RT_48h	7.43	0.0548	-3.88
H_frozen	7.75	0.0982
H_4°C_24h	7.3	0.379	-5.8
H_4°C_48h	7.75	0.0869	0
H_RT_24h	7.77	0.0526	0.26
H_RT_48h	7.75	0.0873	0
I_frozen	7.66	0.0401
I_4°C_48h	8.49	0.0038	10.83
I_RT_48h	8.31	0.0021	8.49
J_frozen	8.04	0.0589
J_4°C_48h	7.78	0.04	-3.23
J_RT_48h	7.9	0.0242	-1.74

## Sheet: qPCR_Lreuteri
	log.gen.ab.volume	STDEV	Difference to frozen	% difference to frozen
B_frozen	6.50958	0.0114223
B_4°C_24h	6.43039	0.0507689	-0.0791898	-1.21651
B_4°C_48h	6.49148	0.0310513	-0.0181005	-0.278059
B_RT_24h	6.42534	0.00737476	-0.0842367	-1.29404
B_RT_48h	6.42571	0.0585358	-0.0838665	-1.28836
E_frozen	5.70033	0.138506
E_4°C_24h	5.44808	0.0535797	-0.252247	-4.42514
E_4°C_48h	5.39987	0.0815283	-0.300457	-5.27087
E_RT_24h	5.98739	0.0949322	0.287061	5.03586
E_RT_48h	5.79833	0.0608255	0.0980004	1.71921
G_frozen	5.42285	0.120807
G_4°C_24h	5.44032	0.0134529	0.0174692	0.32214
G_4°C_48h	5.37746	0.0760807	-0.045392	-0.837051
G_RT_24h	5.35526	0	-0.0675934	-1.24645
G_RT_48h	5.59776	0.101055	0.174908	3.2254
I_frozen	7.4197	0.00437478
I_4°C_48h	7.81962	0.0279214	0.39992	5.38997
I_RT_48h	7.89692	0.0104558	0.477221	6.43181
		deviation in %
		frozen -> RT_24h			frozen -> 4°C_24h		frozen -> 4°C_48h
	B	1.29			1.2165		0.278
	G	1.24			0.321		0.837
	E	5.035			4.42		5.27
	I		2.52167	#REF!		1.98583	5.38	2.94125
			2.17675	#REF!		2.15508		2.76233
I

## Sheet: qPCR_total_bacteria
Set	log.gen.ab.volume	STD	deviation to frozen in %
A_frozen	11.67	0.2322
A_4°C_24h	11.66	0.1399	-0.08
A_4°C_48h	11.7	0.1479	0.26
A_RT_24h	11.66	0.1184	-0.08
A_RT_48h	11.65	0.1132	-0.17
B_frozen	10.72	0.0816
B_4°C_24h	10.74	0.0497	0.19
B_4°C_48h	10.76	0.0581	0.37
B_RT_24h	10.7	0.09631	-0.19
B_RT_48h	10.68	0.1502	-0.37
C_frozen	11.31	0.1271
C_4°C_24h	11.43	0.1002	1.06
C_4°C_48h	11.44	0.1666	1.15
C_RT_24h	11.42	0.0941	0.97
C_RT_48h	11.42	0.203	0.97
D_frozen	11.97	0.3349
D_4°C_24h	11.62	0.127	-2.92
D_4°C_48h	11.77	0.1804	-1.67
D_RT_24h	11.76	0.1101	-1.75
D_RT_48h	11.57	0.0409	-3.34
E_frozen	11.19	0.2107
E_4°C_24h	11.36	0.1473	1.52
E_4°C_48h	11.09	0.3234	-0.89
E_RT_24h	11.18	0.1686	-0.09
E_RT_48h	11.03	0.1505	-1.43
F_frozen	11.57	0.23005
F_4°C_24h	11.4	0.1224	-1.47
F_4°C_48h	11.38	0.0645	-1.64
F_RT_24h	11.54	0.2319	-0.26
F_RT_48h	11.48	0.136	-0.78
G_frozen	11.14	0.1124
G_4°C_24h	11.09	0.0569	-0.49
G_4°C_48h	10.95	0.2112	-1.7
G_RT_24h	10.93	0.0635	-1.89
G_RT_48h	10.9	0.09116	-2.15
H_frozen	11.59	0.09308
H_4°C_24h	11.17	0.4062	-3.62
H_4°C_48h	11.64	0.01022	0.43
H_RT_24h	11.54	0.08821	-0.43
H_RT_48h	11.5	0.0762	-0.78
I_frozen	11.18	0.00409
I_4°C_48h	11.57	0.06914	3.49
I_RT_48h	11.38	0.0146	1.79
J_frozen	11.01	0.049
J_4°C_48h	10.87	0.13005	-1.27
J_RT_48h	10.79	0.0552	-1.99
	11.26	0.118	(exkluderades pga av tid)
	10.86	0.0685
	10.49	0.1414
	11.18	0.009
	10.98	0.1227
		frozen to RT_48h	frozen to 4°C	_24h		frozen to 4°C_48h
		-0.78	-3.62			0.43
		-0.17	-0.08			0.26
		-3.34	-2.92			-1.67
		-1.43	1.52			-0.89
		-0.78	-1.47			-1.64
		-2.15	-0.49			-1.7
		-0.37	0.19			0.37
		0.97	1.06	-0.72625		1.15
		1.79		1.824		3.49
		-1.99				-1.27	-0.147
							1.64821

## Sheet: absolute_values_SCFA
values orginated from "positive to reference"			Absolute values
sample Code	sample	Sample weight (g)	Acetate (ppm)	Acetate(ppm/g	Butyrate(ppm)	Butyrate (ppm)/g	Propionate(ppm)	Propionate (ppm)/g
"f-D1_20_1	E_frozen	0.25	5.29964	21.1986	0.39635	1.5854	1.90802	7.63209
"f-D3_20_1	E_RT_24h	0.25	7.16887	28.6755	0.446492	1.78597	2.88063	11.5225
"f-D4_20_1	E_RT_48h	0.25	8.45946	33.8378	0.464838	1.85935	2.56843	10.2737
"f-D5_20_1	E_4C_24h	0.25	5.42165	21.6866	0.363983	1.45593	1.85201	7.40803
"f-D6_20_1	E_4C_48h	0.25	7.61683	30.4673	0.464815	1.85926	2.4437	9.77481
"f-E1_20_1	F_frozen	0.25	5.882	23.528	0.531563	2.12625	1.74919	6.99678
"f-E3_20_1	F_RT_24h	0.18	11.3145	62.8582	0.875158	4.86199	2.59375	14.4097
"f-E4_20_1	F_RT_48h	0.23	12.3656	53.7633	0.990848	4.30803	3.36045	14.6107
"f-E5_20_1	F_4C_24h	0.25	7.29539	29.1815	0.549493	2.19797	1.9474	7.78961
"f-E6_20_1	F_4C_48h	0.2	6.89611	34.4806	0.510841	2.5542	1.81762	9.08812
"f-I1_20_1	C_frozen	0.25	8.4791	33.9164	0.724709	2.89884	2.307	9.228
"f-I3_20_1	C_RT_24h	0.06	5.56797	92.7994	0.30543	5.09049	1.15333	19.2221
"f-I4_10_1	C_RT_48h	0.13	11.1085	85.4501	0.746363	5.74126	2.68253	20.6349
"f-I5_20_1	C_4C_24h	0.25	10.6002	42.4009	0.694462	2.77785	2.53052	10.1221
"f-I6_20_1	C_4C_48h	0.25	9.71056	38.8422	0.6976	2.7904	2.23398	8.9359
"f-X1_20_1	H_frozen	0.23	7.34576	31.9381	0.65521	2.84874	1.85083	8.04708
"f-X3_20_1	H_RT_24h	0.2	9.2842	46.421	0.776011	3.88005	2.34645	11.7323
"f-X4_20_1	H_RT_48h	0.25	15.4619	61.8476	1.54185	6.16738	4.24412	16.9765
"f-X5_20_1	H_4C_24h	0.25	5.88434	23.5374	0.364813	1.45925	1.28881	5.15526
"f-X6_20_1	H_4C_48h	0.23	7.02955	30.5633	0.464711	2.02048	1.56869	6.82038
"f-Z1_20_1	G_frozen	0.25	9.27535	37.1014	0.600815	2.40326	1.62596	6.50385
"f-Z3_20_1	G_RT_24h	0.25	16.2908	65.1633	1.09801	4.39203	2.76819	11.0727
"f-Z4_10_1	G_RT_48h	0.25	17.8156	71.2625	1.41947	5.67789	3.73847	14.9539
"f-Z5_20_1	G_4C_24h	0.25	11.5654	46.2616	0.625332	2.50133	1.85378	7.41514
"f-Z6_20_1	G_4C_48h	0.25	12.1881	48.7523	0.725982	2.90393	2.1151	8.4604
